# Supplementary material for: Molecular-guided therapy predictions reveal drug resistance phenotypes and treatment alternatives in malignant peripheral nerve sheath tumors
Source: J Transl Med. 2013 Sep 17;11:213. doi: 10.1186/1479-5876-11-213 (PMC3848568; doi:10.1186/1479-5876-11-213)
Supplement: Additional file 3 — Detailed summary reports of molecular-guided therapy predictions. Summary therapy predictions, drug target (GeneGoDrugTarget) expression, cumulative Network topology results, parametric gene set analysis (PGSEA), connectivity map (CMAP), and biomarker-based rules (BiomarkerResistant/BiomarkerSensitive) in a CSV file for greater data accessibility. This file supplies the same data as Additional file 2. [file 1479-5876-11-213-S3.csv]

Sample	Method	Drug_Target	Score
MPNST02.2	Summary	cetuximab	5.27
MPNST02.2	Summary	simvastatin	5.45
MPNST02.2	Summary	thioguanine	5.46
MPNST02.2	Summary	romidepsin	5.71
MPNST02.2	Summary	pemetrexed	6.2
MPNST02.2	Summary	lomustine	6.58
MPNST02.2	Summary	megestrol	6.81
MPNST02.2	Summary	raloxifene	6.81
MPNST02.2	Summary	tamoxifen	6.81
MPNST02.2	Summary	toremifene	6.81
MPNST02.2	Summary	sildenafil	7.52
MPNST02.2	Summary	tadalafil	7.52
MPNST02.2	Summary	vardenafil	7.52
MPNST02.2	Summary	thalidomide	7.91
MPNST02.2	Summary	alfuzosin	8.2
MPNST02.2	Summary	guanethidine	8.2
MPNST02.2	Summary	doxycycline	8.52
MPNST02.2	Summary	topotecan	8.61
MPNST02.2	Summary	acetylsalicylic acid	8.76
MPNST02.2	Summary	balsalazide	8.76
MPNST02.2	Summary	bromfenac	8.76
MPNST02.2	Summary	celecoxib	8.76
MPNST02.2	Summary	diflunisal	8.76
MPNST02.2	Summary	etodolac	8.76
MPNST02.2	Summary	fenoprofen	8.76
MPNST02.2	Summary	ibuprofen	8.76
MPNST02.2	Summary	ketorolac	8.76
MPNST02.2	Summary	leflunomide	8.76
MPNST02.2	Summary	meloxicam	8.76
MPNST02.2	Summary	nabumetone	8.76
MPNST02.2	Summary	tolmetin	8.76
MPNST02.2	Summary	dasatinib	9.16
MPNST02.2	Summary	imatinib	9.16
MPNST02.2	Summary	nilotinib	9.16
MPNST02.2	Summary	gefitinib	9.18
MPNST02.2	Summary	lapatinib	9.18
MPNST02.2	Summary	everolimus	9.59
MPNST02.2	Summary	oxaliplatin	9.59
MPNST02.2	Summary	temsirolimus	9.59
MPNST02.2	Summary	ciprofloxacin	10
MPNST02.2	Summary	epirubicin	10
MPNST02.2	Summary	flavoxate	10
MPNST02.2	Summary	mitoxantrone	10
MPNST02.2	Summary	valrubicin	10
MPNST02.2	Summary	daunorubicin	11.4
MPNST02.2	Summary	etoposide	11.7
MPNST02.2	Summary	lenalidomide	12.7
MPNST02.2	Summary	sirolimus	15.1
MPNST02.2	Summary	teniposide	20
MPNST02.2	Summary	vorinostat	32.7
MPNST02.2	PGSEA	carmustine	5.06
MPNST02.2	PGSEA	cisplatin	3.93
MPNST02.2	PGSEA	daunorubicin	1.39
MPNST02.2	PGSEA	doxorubicin	1.94
MPNST02.2	PGSEA	etoposide	1.67
MPNST02.2	PGSEA	lomustine	2.18
MPNST02.2	PGSEA	piperazine	1.7
MPNST02.2	PGSEA	thioguanine	1.53
MPNST02.2	PGSEA	thiotepa	1.7
MPNST02.2	Network	denileukin diftitox_IL2RG	2.02
MPNST02.2	Network	cyclosporin_PPP3R1	2.18
MPNST02.2	Network	cyclosporin_PPP3R2	2.18
MPNST02.2	Network	tacrolimus_PPP3R1	2.18
MPNST02.2	Network	tacrolimus_PPP3R2	2.18
MPNST02.2	Network	valproic acid_HDAC6	2.2
MPNST02.2	Network	vorinostat_HDAC6	2.2
MPNST02.2	Network	caffeine_ADORA2B	2.36
MPNST02.2	Network	vorinostat_HDAC4	2.67
MPNST02.2	Network	alfuzosin_ADRA1B	3.76
MPNST02.2	Network	guanethidine_ADRA1B	3.76
MPNST02.2	Network	gefitinib_ERBB2	3.91
MPNST02.2	Network	lapatinib_ERBB2	3.91
MPNST02.2	Network	trastuzumab_ERBB2	3.91
MPNST02.2	Network	bortezomib_NFKB1	3.93
MPNST02.2	Network	thalidomide_NFKB1	3.93
MPNST02.2	Network	adalimumab_TNF	3.98
MPNST02.2	Network	doxycycline_TNF	3.98
MPNST02.2	Network	lenalidomide_TNF	3.98
MPNST02.2	Network	thalidomide_TNF	3.98
MPNST02.2	Network	alfuzosin_ADRA1A	4.45
MPNST02.2	Network	doxazosin_ADRA1A	4.45
MPNST02.2	Network	guanethidine_ADRA1A	4.45
MPNST02.2	Network	thioridazine_ADRA1A	4.45
MPNST02.2	Network	trazodone_ADRA1A	4.45
MPNST02.2	Network	doxycycline_MMP3	4.54
MPNST02.2	Network	abciximab_ITGB3	5.17
MPNST02.2	Network	cetuximab_EGFR	5.27
MPNST02.2	Network	erlotinib_EGFR	5.27
MPNST02.2	Network	gefitinib_EGFR	5.27
MPNST02.2	Network	lapatinib_EGFR	5.27
MPNST02.2	Network	panitumumab_EGFR	5.27
MPNST02.2	Network	vandetanib_EGFR	5.27
MPNST02.2	Network	simvastatin_RHOA	5.45
MPNST02.2	Network	sirolimus_FKBP1A	5.53
MPNST02.2	Network	romidepsin_HDAC1	5.71
MPNST02.2	Network	vorinostat_HDAC1	5.71
MPNST02.2	Network	vorinostat_HDAC2	5.71
MPNST02.2	Network	vorinostat_HDAC3	5.79
MPNST02.2	Network	megestrol_ESR1	6.81
MPNST02.2	Network	raloxifene_ESR1	6.81
MPNST02.2	Network	tamoxifen_ESR1	6.81
MPNST02.2	Network	toremifene_ESR1	6.81
MPNST02.2	Network	acetylsalicylic acid_PTGS2	8.76
MPNST02.2	Network	balsalazide_PTGS2	8.76
MPNST02.2	Network	bromfenac_PTGS2	8.76
MPNST02.2	Network	celecoxib_PTGS2	8.76
MPNST02.2	Network	diflunisal_PTGS2	8.76
MPNST02.2	Network	etodolac_PTGS2	8.76
MPNST02.2	Network	fenoprofen_PTGS2	8.76
MPNST02.2	Network	ibuprofen_PTGS2	8.76
MPNST02.2	Network	ketorolac_PTGS2	8.76
MPNST02.2	Network	leflunomide_PTGS2	8.76
MPNST02.2	Network	lenalidomide_PTGS2	8.76
MPNST02.2	Network	meloxicam_PTGS2	8.76
MPNST02.2	Network	nabumetone_PTGS2	8.76
MPNST02.2	Network	tolmetin_PTGS2	8.76
MPNST02.2	Network	dasatinib_ABL1	9.16
MPNST02.2	Network	imatinib_ABL1	9.16
MPNST02.2	Network	nilotinib_ABL1	9.16
MPNST02.2	Network	everolimus_MTOR	9.59
MPNST02.2	Network	oxaliplatin_BCL2L1	9.59
MPNST02.2	Network	sirolimus_MTOR	9.59
MPNST02.2	Network	temsirolimus_MTOR	9.59
MPNST02.2	GeneGoDrugTarget	sorafenib_RAF1	3.08
MPNST02.2	GeneGoDrugTarget	octreotide_SSTR1	3.17
MPNST02.2	GeneGoDrugTarget	azacitidine_DNMT1	3.33
MPNST02.2	GeneGoDrugTarget	decitabine_DNMT1	3.33
MPNST02.2	GeneGoDrugTarget	colchicine_TUBB	3.38
MPNST02.2	GeneGoDrugTarget	docetaxel_TUBB	3.38
MPNST02.2	GeneGoDrugTarget	eribulin_TUBB	3.38
MPNST02.2	GeneGoDrugTarget	ixabepilone_TUBB	3.38
MPNST02.2	GeneGoDrugTarget	paclitaxel albuminbound_TUBB	3.38
MPNST02.2	GeneGoDrugTarget	paclitaxel_TUBB	3.38
MPNST02.2	GeneGoDrugTarget	vinblastine_TUBB	3.38
MPNST02.2	GeneGoDrugTarget	vinorelbine_TUBB	3.38
MPNST02.2	GeneGoDrugTarget	thioguanine_HPRT1	3.92
MPNST02.2	GeneGoDrugTarget	irinotecan_TOP1	4.3
MPNST02.2	GeneGoDrugTarget	topotecan_TOP1	4.3
MPNST02.2	GeneGoDrugTarget	clofarabine_RRM1	4.71
MPNST02.2	GeneGoDrugTarget	fludarabine_RRM1	4.71
MPNST02.2	GeneGoDrugTarget	hydroxyurea_RRM1	4.71
MPNST02.2	GeneGoDrugTarget	vorinostat_HDAC2	5.89
MPNST02.2	GeneGoDrugTarget	pemetrexed_ATIC	6.2
MPNST02.2	GeneGoDrugTarget	sildenafil_PDE5A	7.52
MPNST02.2	GeneGoDrugTarget	tadalafil_PDE5A	7.52
MPNST02.2	GeneGoDrugTarget	vardenafil_PDE5A	7.52
MPNST02.2	GeneGoDrugTarget	flavoxate_CHRM2	18.3
MPNST02.2	GeneGoDrugTarget	ciprofloxacin_TOP2A	22.3
MPNST02.2	GeneGoDrugTarget	daunorubicin_TOP2A	22.3
MPNST02.2	GeneGoDrugTarget	doxorubicin_TOP2A	22.3
MPNST02.2	GeneGoDrugTarget	epirubicin_TOP2A	22.3
MPNST02.2	GeneGoDrugTarget	etoposide_TOP2A	22.3
MPNST02.2	GeneGoDrugTarget	mitoxantrone_TOP2A	22.3
MPNST02.2	GeneGoDrugTarget	teniposide_TOP2A	22.3
MPNST02.2	GeneGoDrugTarget	valrubicin_TOP2A	22.3
MPNST02.2	CMAP	clotrimazole	1.35
MPNST02.2	CMAP	flutamide	1.52
MPNST02.2	CMAP	lomustine	4.4
MPNST02.2	CMAP	vorinostat	4.7
MPNST02.2	BioMarkerSensitive	teniposide_TOP2A	22.3
MPNST02.2	BioMarkerSensitive	topotecan_TOP1	4.3
MPNST02.2	BioMarkerResistant	capecitabine_TYMS	7.52
MPNST02.2	BioMarkerResistant	doxorubicin_ABCC1	22.8
MPNST02.2	BioMarkerResistant	fluorouracil_TYMS	7.52
MPNST94.3	Summary	piperazine	1.4
MPNST94.3	Summary	thiotepa	1.4
MPNST94.3	Summary	hydrochlorothiazide	1.88
MPNST94.3	Summary	simvastatin	2.64
MPNST94.3	Summary	sorafenib	2.78
MPNST94.3	Summary	colchicine	3.17
MPNST94.3	Summary	docetaxel	3.17
MPNST94.3	Summary	eribulin	3.17
MPNST94.3	Summary	ixabepilone	3.17
MPNST94.3	Summary	paclitaxel	3.17
MPNST94.3	Summary	paclitaxel albuminbound	3.17
MPNST94.3	Summary	vinblastine	3.17
MPNST94.3	Summary	vinorelbine	3.17
MPNST94.3	Summary	cisplatin	3.33
MPNST94.3	Summary	lomustine	3.61
MPNST94.3	Summary	ciprofloxacin	4.46
MPNST94.3	Summary	epirubicin	4.46
MPNST94.3	Summary	etoposide	4.46
MPNST94.3	Summary	mitoxantrone	4.46
MPNST94.3	Summary	valrubicin	4.46
MPNST94.3	Summary	brompheniramine	4.67
MPNST94.3	Summary	carbinoxamine	4.67
MPNST94.3	Summary	cetirizine	4.67
MPNST94.3	Summary	clemastine	4.67
MPNST94.3	Summary	cyproheptadine	4.67
MPNST94.3	Summary	trazodone	4.67
MPNST94.3	Summary	anakinra	4.73
MPNST94.3	Summary	melphalan	4.73
MPNST94.3	Summary	thalidomide	4.73
MPNST94.3	Summary	megestrol	4.87
MPNST94.3	Summary	raloxifene	4.87
MPNST94.3	Summary	tamoxifen	4.87
MPNST94.3	Summary	toremifene	4.87
MPNST94.3	Summary	carmustine	4.95
MPNST94.3	Summary	octreotide	6.15
MPNST94.3	Summary	daunorubicin	6.7
MPNST94.3	Summary	teniposide	8.92
MPNST94.3	Summary	flavoxate	10
MPNST94.3	Summary	sildenafil	10
MPNST94.3	Summary	tadalafil	10
MPNST94.3	Summary	vardenafil	10
MPNST94.3	Summary	pravastatin	14.4
MPNST94.3	PGSEA	lomustine	1.34
MPNST94.3	PGSEA	doxorubicin	1.39
MPNST94.3	PGSEA	piperazine	1.4
MPNST94.3	PGSEA	thiotepa	1.4
MPNST94.3	PGSEA	daunorubicin	2.24
MPNST94.3	PGSEA	cisplatin	3.33
MPNST94.3	PGSEA	carmustine	4.95
MPNST94.3	Network	pravastatin_TIMP2	2.4
MPNST94.3	Network	simvastatin_RHOA	2.64
MPNST94.3	Network	pravastatin_MMP14	3.77
MPNST94.3	Network	megestrol_ESR1	4.87
MPNST94.3	Network	raloxifene_ESR1	4.87
MPNST94.3	Network	tamoxifen_ESR1	4.87
MPNST94.3	Network	toremifene_ESR1	4.87
MPNST94.3	GeneGoDrugTarget	sorafenib_RAF1	2.78
MPNST94.3	GeneGoDrugTarget	colchicine_TUBB	3.17
MPNST94.3	GeneGoDrugTarget	docetaxel_TUBB	3.17
MPNST94.3	GeneGoDrugTarget	eribulin_TUBB	3.17
MPNST94.3	GeneGoDrugTarget	ixabepilone_TUBB	3.17
MPNST94.3	GeneGoDrugTarget	paclitaxel albuminbound_TUBB	3.17
MPNST94.3	GeneGoDrugTarget	paclitaxel_TUBB	3.17
MPNST94.3	GeneGoDrugTarget	vinblastine_TUBB	3.17
MPNST94.3	GeneGoDrugTarget	vinorelbine_TUBB	3.17
MPNST94.3	GeneGoDrugTarget	pravastatin_MMP14	3.44
MPNST94.3	GeneGoDrugTarget	ciprofloxacin_TOP2A	4.46
MPNST94.3	GeneGoDrugTarget	daunorubicin_TOP2A	4.46
MPNST94.3	GeneGoDrugTarget	doxorubicin_TOP2A	4.46
MPNST94.3	GeneGoDrugTarget	epirubicin_TOP2A	4.46
MPNST94.3	GeneGoDrugTarget	etoposide_TOP2A	4.46
MPNST94.3	GeneGoDrugTarget	mitoxantrone_TOP2A	4.46
MPNST94.3	GeneGoDrugTarget	teniposide_TOP2A	4.46
MPNST94.3	GeneGoDrugTarget	valrubicin_TOP2A	4.46
MPNST94.3	GeneGoDrugTarget	brompheniramine_HRH1	4.67
MPNST94.3	GeneGoDrugTarget	carbinoxamine_HRH1	4.67
MPNST94.3	GeneGoDrugTarget	cetirizine_HRH1	4.67
MPNST94.3	GeneGoDrugTarget	clemastine_HRH1	4.67
MPNST94.3	GeneGoDrugTarget	cyproheptadine_HRH1	4.67
MPNST94.3	GeneGoDrugTarget	trazodone_HRH1	4.67
MPNST94.3	GeneGoDrugTarget	anakinra_IL1R1	4.73
MPNST94.3	GeneGoDrugTarget	melphalan_MMP2	4.73
MPNST94.3	GeneGoDrugTarget	pravastatin_MMP2	4.73
MPNST94.3	GeneGoDrugTarget	thalidomide_MMP2	4.73
MPNST94.3	GeneGoDrugTarget	octreotide_SSTR1	6.15
MPNST94.3	GeneGoDrugTarget	sildenafil_PDE5A	13.1
MPNST94.3	GeneGoDrugTarget	tadalafil_PDE5A	13.1
MPNST94.3	GeneGoDrugTarget	vardenafil_PDE5A	13.1
MPNST94.3	GeneGoDrugTarget	flavoxate_CHRM2	100
MPNST94.3	CMAP	hydrochlorothiazide	1.88
MPNST94.3	CMAP	lomustine	2.27
MPNST94.3	BioMarkerSensitive	teniposide_TOP2A	4.46
MPNST94.3	BioMarkerResistant	capecitabine_TYMS	3.97
MPNST94.3	BioMarkerResistant	doxorubicin_ABCC1	40.6
MPNST94.3	BioMarkerResistant	fluorouracil_TYMS	3.97
MPNST94.3	BioMarkerResistant	temozolomide_MGMT	2.64
MPNST95.3	Summary	fluphenazine	1.47
MPNST95.3	Summary	flutamide	1.77
MPNST95.3	Summary	etoposide	1.79
MPNST95.3	Summary	carmustine	2.1
MPNST95.3	Summary	thioridazine	2.49
MPNST95.3	Summary	phentolamine	2.6
MPNST95.3	Summary	trazodone	2.6
MPNST95.3	Summary	lomustine	2.81
MPNST95.3	Summary	megestrol	2.83
MPNST95.3	Summary	raloxifene	2.83
MPNST95.3	Summary	tamoxifen	2.83
MPNST95.3	Summary	toremifene	2.83
MPNST95.3	Summary	cisplatin	3.07
MPNST95.3	Summary	drotrecogin alfa	3.12
MPNST95.3	Summary	celecoxib	3.48
MPNST95.3	Summary	abciximab	3.66
MPNST95.3	Summary	betaxolol	3.66
MPNST95.3	Summary	bevacizumab	3.66
MPNST95.3	Summary	cimetidine	3.66
MPNST95.3	Summary	gefitinib	3.66
MPNST95.3	Summary	lapatinib	3.66
MPNST95.3	Summary	lenalidomide	3.66
MPNST95.3	Summary	pazopanib	3.66
MPNST95.3	Summary	sorafenib	3.66
MPNST95.3	Summary	sunitinib	3.66
MPNST95.3	Summary	thalidomide	3.66
MPNST95.3	Summary	trastuzumab	3.66
MPNST95.3	Summary	vandetanib	3.66
MPNST95.3	Summary	sirolimus	4.7
MPNST95.3	Summary	dasatinib	4.76
MPNST95.3	Summary	cyclosporin	4.92
MPNST95.3	Summary	tacrolimus	4.92
MPNST95.3	Summary	thioguanine	6.49
MPNST95.3	Summary	guanethidine	9.63
MPNST95.3	Summary	yohimbine	9.63
MPNST95.3	PGSEA	etoposide	1.79
MPNST95.3	PGSEA	carmustine	2.1
MPNST95.3	PGSEA	lomustine	2.81
MPNST95.3	PGSEA	thioguanine	2.9
MPNST95.3	PGSEA	cisplatin	3.07
MPNST95.3	Network	fluphenazine_HTR1B	1.47
MPNST95.3	Network	flutamide_PEG10	1.77
MPNST95.3	Network	guanethidine_ADRA2A	2.6
MPNST95.3	Network	phentolamine_ADRA2A	2.6
MPNST95.3	Network	trazodone_ADRA2A	2.6
MPNST95.3	Network	yohimbine_ADRA2A	2.6
MPNST95.3	Network	megestrol_ESR1	2.83
MPNST95.3	Network	raloxifene_ESR1	2.83
MPNST95.3	Network	tamoxifen_ESR1	2.83
MPNST95.3	Network	toremifene_ESR1	2.83
MPNST95.3	Network	guanethidine_ADRA2C	3.37
MPNST95.3	Network	yohimbine_ADRA2C	3.37
MPNST95.3	Network	abciximab_ITGB3	3.66
MPNST95.3	Network	betaxolol_ADRB2	3.66
MPNST95.3	Network	bevacizumab_VEGFA	3.66
MPNST95.3	Network	cimetidine_VEGFA	3.66
MPNST95.3	Network	gefitinib_ERBB2	3.66
MPNST95.3	Network	guanethidine_ADRA2B	3.66
MPNST95.3	Network	lapatinib_ERBB2	3.66
MPNST95.3	Network	lenalidomide_VEGFA	3.66
MPNST95.3	Network	pazopanib_KDR	3.66
MPNST95.3	Network	sorafenib_KDR	3.66
MPNST95.3	Network	sunitinib_KDR	3.66
MPNST95.3	Network	thalidomide_VEGFA	3.66
MPNST95.3	Network	trastuzumab_ERBB2	3.66
MPNST95.3	Network	vandetanib_KDR	3.66
MPNST95.3	Network	yohimbine_ADRA2B	3.66
MPNST95.3	Network	dasatinib_SRC	4.76
MPNST95.3	GeneGoDrugTarget	drotrecogin alfa_SERPINE1	3.12
MPNST95.3	GeneGoDrugTarget	celecoxib_PDPK1	3.48
MPNST95.3	GeneGoDrugTarget	thioguanine_HPRT1	3.59
MPNST95.3	GeneGoDrugTarget	cyclosporin_PPP3CB	4.92
MPNST95.3	GeneGoDrugTarget	tacrolimus_PPP3CB	4.92
MPNST95.3	CMAP	thioridazine	2.49
MPNST95.3	CMAP	sirolimus	4.7
MPNST96.2	Summary	acetylsalicylic acid	3.51
MPNST96.2	Summary	balsalazide	3.51
MPNST96.2	Summary	bromfenac	3.51
MPNST96.2	Summary	celecoxib	3.51
MPNST96.2	Summary	diflunisal	3.51
MPNST96.2	Summary	etodolac	3.51
MPNST96.2	Summary	fenoprofen	3.51
MPNST96.2	Summary	ibuprofen	3.51
MPNST96.2	Summary	ketorolac	3.51
MPNST96.2	Summary	leflunomide	3.51
MPNST96.2	Summary	lenalidomide	3.51
MPNST96.2	Summary	meloxicam	3.51
MPNST96.2	Summary	romidepsin	3.68
MPNST96.2	Summary	valproic acid	3.71
MPNST96.2	Summary	paclitaxel	3.75
MPNST96.2	Summary	clozapine	3.84
MPNST96.2	Summary	droperidol	3.84
MPNST96.2	Summary	prochlorperazine	3.84
MPNST96.2	Summary	pazopanib	3.87
MPNST96.2	Summary	sorafenib	3.87
MPNST96.2	Summary	sunitinib	3.87
MPNST96.2	Summary	simvastatin	4.08
MPNST96.2	Summary	thalidomide	4.1
MPNST96.2	Summary	bortezomib	4.32
MPNST96.2	Summary	ciprofloxacin	4.47
MPNST96.2	Summary	daunorubicin	4.47
MPNST96.2	Summary	epirubicin	4.47
MPNST96.2	Summary	mitoxantrone	4.47
MPNST96.2	Summary	valrubicin	4.47
MPNST96.2	Summary	guanethidine	4.84
MPNST96.2	Summary	gefitinib	4.85
MPNST96.2	Summary	lapatinib	4.85
MPNST96.2	Summary	trastuzumab	4.85
MPNST96.2	Summary	lomustine	5.71
MPNST96.2	Summary	carmustine	5.87
MPNST96.2	Summary	topotecan	5.91
MPNST96.2	Summary	etoposide	5.96
MPNST96.2	Summary	betaxolol	6.83
MPNST96.2	Summary	doxorubicin	7.35
MPNST96.2	Summary	oxaliplatin	7.54
MPNST96.2	Summary	cyclosporin	8.01
MPNST96.2	Summary	tacrolimus	8.01
MPNST96.2	Summary	imatinib	8.32
MPNST96.2	Summary	nilotinib	8.32
MPNST96.2	Summary	teniposide	8.94
MPNST96.2	Summary	thioridazine	10.4
MPNST96.2	Summary	caffeine	12.3
MPNST96.2	Summary	dasatinib	12.7
MPNST96.2	Summary	chlorpromazine	13.8
MPNST96.2	Summary	vorinostat	15.5
MPNST96.2	PGSEA	vinblastine	1.71
MPNST96.2	PGSEA	thioguanine	2.14
MPNST96.2	PGSEA	cisplatin	2.36
MPNST96.2	PGSEA	doxorubicin	2.89
MPNST96.2	PGSEA	paclitaxel	3.75
MPNST96.2	PGSEA	lomustine	4.1
MPNST96.2	PGSEA	carmustine	5.87
MPNST96.2	Network	guanethidine_ADRA2C	1.43
MPNST96.2	Network	yohimbine_ADRA2C	1.43
MPNST96.2	Network	guanethidine_ADRA2B	1.56
MPNST96.2	Network	yohimbine_ADRA2B	1.56
MPNST96.2	Network	trazodone_HTR1A	1.61
MPNST96.2	Network	alfuzosin_ADRA1A	1.85
MPNST96.2	Network	doxazosin_ADRA1A	1.85
MPNST96.2	Network	guanethidine_ADRA1A	1.85
MPNST96.2	Network	thioridazine_ADRA1A	1.85
MPNST96.2	Network	trazodone_ADRA1A	1.85
MPNST96.2	Network	caffeine_ADORA2B	2.29
MPNST96.2	Network	cyclosporin_PPP3R1	2.51
MPNST96.2	Network	cyclosporin_PPP3R2	2.51
MPNST96.2	Network	tacrolimus_PPP3R1	2.51
MPNST96.2	Network	tacrolimus_PPP3R2	2.51
MPNST96.2	Network	drotrecogin alfa_F5	2.82
MPNST96.2	Network	octreotide_SSTR2	3.11
MPNST96.2	Network	doxycycline_IL1A	3.37
MPNST96.2	Network	betaxolol_ADRB1	3.38
MPNST96.2	Network	bisoprolol_ADRB1	3.38
MPNST96.2	Network	betaxolol_ADRB2	3.45
MPNST96.2	Network	vorinostat_HDAC2	3.47
MPNST96.2	Network	oxaliplatin_BCL2L1	3.49
MPNST96.2	Network	acetylsalicylic acid_PTGS2	3.51
MPNST96.2	Network	balsalazide_PTGS2	3.51
MPNST96.2	Network	bromfenac_PTGS2	3.51
MPNST96.2	Network	celecoxib_PTGS2	3.51
MPNST96.2	Network	diflunisal_PTGS2	3.51
MPNST96.2	Network	etodolac_PTGS2	3.51
MPNST96.2	Network	fenoprofen_PTGS2	3.51
MPNST96.2	Network	ibuprofen_PTGS2	3.51
MPNST96.2	Network	ketorolac_PTGS2	3.51
MPNST96.2	Network	leflunomide_PTGS2	3.51
MPNST96.2	Network	lenalidomide_PTGS2	3.51
MPNST96.2	Network	meloxicam_PTGS2	3.51
MPNST96.2	Network	nabumetone_PTGS2	3.51
MPNST96.2	Network	tolmetin_PTGS2	3.51
MPNST96.2	Network	romidepsin_HDAC1	3.68
MPNST96.2	Network	vorinostat_HDAC1	3.68
MPNST96.2	Network	valproic acid_HDAC6	3.71
MPNST96.2	Network	vorinostat_HDAC6	3.71
MPNST96.2	Network	chlorpromazine_DRD2	3.84
MPNST96.2	Network	clozapine_DRD2	3.84
MPNST96.2	Network	droperidol_DRD2	3.84
MPNST96.2	Network	prochlorperazine_DRD2	3.84
MPNST96.2	Network	thioridazine_DRD2	3.84
MPNST96.2	Network	dasatinib_KIT	3.87
MPNST96.2	Network	imatinib_KIT	3.87
MPNST96.2	Network	nilotinib_KIT	3.87
MPNST96.2	Network	pazopanib_KIT	3.87
MPNST96.2	Network	sorafenib_KIT	3.87
MPNST96.2	Network	sunitinib_KIT	3.87
MPNST96.2	Network	oxaliplatin_BCL2	4.05
MPNST96.2	Network	simvastatin_RHOA	4.08
MPNST96.2	Network	thalidomide_FGF2	4.1
MPNST96.2	Network	bortezomib_AKT1	4.32
MPNST96.2	Network	dasatinib_FYN	4.38
MPNST96.2	Network	dasatinib_ABL1	4.45
MPNST96.2	Network	imatinib_ABL1	4.45
MPNST96.2	Network	nilotinib_ABL1	4.45
MPNST96.2	Network	gefitinib_ERBB2	4.85
MPNST96.2	Network	lapatinib_ERBB2	4.85
MPNST96.2	Network	trastuzumab_ERBB2	4.85
MPNST96.2	GeneGoDrugTarget	irinotecan_TOP1	2.95
MPNST96.2	GeneGoDrugTarget	topotecan_TOP1	2.95
MPNST96.2	GeneGoDrugTarget	cyclosporin_PPP3CB	2.98
MPNST96.2	GeneGoDrugTarget	tacrolimus_PPP3CB	2.98
MPNST96.2	GeneGoDrugTarget	ciprofloxacin_TOP2A	4.47
MPNST96.2	GeneGoDrugTarget	daunorubicin_TOP2A	4.47
MPNST96.2	GeneGoDrugTarget	doxorubicin_TOP2A	4.47
MPNST96.2	GeneGoDrugTarget	epirubicin_TOP2A	4.47
MPNST96.2	GeneGoDrugTarget	etoposide_TOP2A	4.47
MPNST96.2	GeneGoDrugTarget	mitoxantrone_TOP2A	4.47
MPNST96.2	GeneGoDrugTarget	teniposide_TOP2A	4.47
MPNST96.2	GeneGoDrugTarget	valrubicin_TOP2A	4.47
MPNST96.2	GeneGoDrugTarget	caffeine_ADORA2B	82.1
MPNST96.2	GeneGoDrugTarget	chlorpromazine_HTR7	100
MPNST96.2	CMap	etoposide	1.49
MPNST96.2	CMap	lomustine	1.61
MPNST96.2	CMap	disulfiram	1.95
MPNST96.2	CMap	thioridazine	4.7
MPNST96.2	CMap	vorinostat	4.7
MPNST96.2	BioMarkerSensitive	topotecan_TOP1	2.95
MPNST96.2	BioMarkerSensitive	teniposide_TOP2A	4.47
MPNST96.2	BioMarkerResistant	capecitabine_TYMS	4.08
MPNST96.2	BioMarkerResistant	fluorouracil_TYMS	4.08
MPNST97.6	Summary	megestrol	1.54
MPNST97.6	Summary	raloxifene	1.54
MPNST97.6	Summary	tamoxifen	1.54
MPNST97.6	Summary	toremifene	1.54
MPNST97.6	Summary	thioguanine	2.22
MPNST97.6	Summary	cisplatin	2.3
MPNST97.6	Summary	cyclosporin	2.92
MPNST97.6	Summary	tacrolimus	2.92
MPNST97.6	Summary	drotrecogin alfa	3.05
MPNST97.6	Summary	carmustine	3.25
MPNST97.6	Summary	dasatinib	3.64
MPNST97.6	Summary	everolimus	4.17
MPNST97.6	Summary	sirolimus	4.17
MPNST97.6	Summary	temsirolimus	4.17
MPNST97.6	Summary	lomustine	4.25
MPNST97.6	Summary	plerixafor	4.89
MPNST97.6	Summary	imatinib	4.99
MPNST97.6	Summary	melphalan	5.21
MPNST97.6	Summary	pravastatin	8.8
MPNST97.6	Summary	thalidomide	9.29
MPNST97.6	Summary	cyclobenzaprine	10
MPNST97.6	Summary	cyproheptadine	10
MPNST97.6	Summary	guanethidine	10
MPNST97.6	Summary	thioridazine	10
MPNST97.6	Summary	trazodone	10
MPNST97.6	Summary	yohimbine	10
MPNST97.6	Summary	clozapine	12.1
MPNST97.6	Summary	octreotide	12.6
MPNST97.6	PGSEA	thioguanine	2.22
MPNST97.6	PGSEA	cisplatin	2.3
MPNST97.6	PGSEA	carmustine	3.25
MPNST97.6	PGSEA	lomustine	4.25
MPNST97.6	Network	megestrol_ESR1	1.54
MPNST97.6	Network	raloxifene_ESR1	1.54
MPNST97.6	Network	tamoxifen_ESR1	1.54
MPNST97.6	Network	toremifene_ESR1	1.54
MPNST97.6	Network	clozapine_DRD3	2.07
MPNST97.6	Network	imatinib_PDGFC	2.33
MPNST97.6	Network	octreotide_SSTR5	2.56
MPNST97.6	Network	pravastatin_MMP14	3.58
MPNST97.6	Network	dasatinib_LCK	3.64
MPNST97.6	Network	everolimus_MTOR	4.17
MPNST97.6	Network	sirolimus_MTOR	4.17
MPNST97.6	Network	temsirolimus_MTOR	4.17
MPNST97.6	Network	plerixafor_CXCR4	4.89
MPNST97.6	GeneGoDrugTarget	imatinib_PDGFC	2.66
MPNST97.6	GeneGoDrugTarget	cyclosporin_PPP3CB	2.92
MPNST97.6	GeneGoDrugTarget	tacrolimus_PPP3CB	2.92
MPNST97.6	GeneGoDrugTarget	drotrecogin alfa_SERPINE1	3.05
MPNST97.6	GeneGoDrugTarget	thalidomide_FGF2	4.08
MPNST97.6	GeneGoDrugTarget	melphalan_MMP2	5.21
MPNST97.6	GeneGoDrugTarget	pravastatin_MMP2	5.21
MPNST97.6	GeneGoDrugTarget	thalidomide_MMP2	5.21
MPNST97.6	GeneGoDrugTarget	clozapine_HTR2A	12.7
MPNST97.6	GeneGoDrugTarget	cyclobenzaprine_HTR2A	12.7
MPNST97.6	GeneGoDrugTarget	cyproheptadine_HTR2A	12.7
MPNST97.6	GeneGoDrugTarget	thioridazine_HTR2A	12.7
MPNST97.6	GeneGoDrugTarget	trazodone_HTR2A	12.7
MPNST97.6	GeneGoDrugTarget	guanethidine_ADRA2C	13.8
MPNST97.6	GeneGoDrugTarget	yohimbine_ADRA2C	13.8
MPNST97.6	GeneGoDrugTarget	octreotide_SSTR1	22.8
MPNSTAS10	Summary	amitriptyline	1.65
MPNSTAS10	Summary	fluphenazine	2.01
MPNSTAS10	Summary	disulfiram	2.1
MPNSTAS10	Summary	caffeine	2.85
MPNSTAS10	Summary	bevacizumab	2.93
MPNSTAS10	Summary	cimetidine	2.93
MPNSTAS10	Summary	lenalidomide	2.93
MPNSTAS10	Summary	thalidomide	2.93
MPNSTAS10	Summary	dasatinib	3.05
MPNSTAS10	Summary	leflunomide	3.05
MPNSTAS10	Summary	nilotinib	3.05
MPNSTAS10	Summary	ethosuximide	3.3
MPNSTAS10	Summary	simvastatin	3.8
MPNSTAS10	Summary	lomustine	4.22
MPNSTAS10	Summary	thioridazine	4.7
MPNSTAS10	Summary	drotrecogin alfa	5.34
MPNSTAS10	Summary	methotrexate	6.04
MPNSTAS10	Summary	pemetrexed	6.04
MPNSTAS10	Summary	pralatrexate	6.04
MPNSTAS10	Summary	imatinib	8.4
MPNSTAS10	Summary	ciprofloxacin	10
MPNSTAS10	Summary	daunorubicin	10
MPNSTAS10	Summary	epirubicin	10
MPNSTAS10	Summary	mitoxantrone	10
MPNSTAS10	Summary	valrubicin	10
MPNSTAS10	Summary	etoposide	11.4
MPNSTAS10	Summary	doxorubicin	11.7
MPNSTAS10	Summary	flutamide	11.8
MPNSTAS10	Summary	doxycycline	14.1
MPNSTAS10	Summary	vorinostat	14.6
MPNSTAS10	Summary	vandetanib	17.6
MPNSTAS10	Summary	teniposide	20
MPNSTAS10	Summary	pazopanib	20.6
MPNSTAS10	Summary	sorafenib	20.6
MPNSTAS10	Summary	sunitinib	20.6
MPNSTAS10	PGSEA	doxorubicin	1.72
MPNSTAS10	Network	caffeine_ADORA2B	1.37
MPNSTAS10	Network	caffeine_ADORA1	1.47
MPNSTAS10	Network	flutamide_PEG10	1.75
MPNSTAS10	Network	fluphenazine_HTR1B	2.01
MPNSTAS10	Network	vorinostat_HDAC2	2.05
MPNSTAS10	Network	doxycycline_MMP3	2.5
MPNSTAS10	Network	bevacizumab_VEGFA	2.93
MPNSTAS10	Network	cimetidine_VEGFA	2.93
MPNSTAS10	Network	lenalidomide_VEGFA	2.93
MPNSTAS10	Network	thalidomide_VEGFA	2.93
MPNSTAS10	Network	dasatinib_PDGFRB	3.05
MPNSTAS10	Network	imatinib_PDGFRB	3.05
MPNSTAS10	Network	leflunomide_PDGFRB	3.05
MPNSTAS10	Network	nilotinib_PDGFRB	3.05
MPNSTAS10	Network	pazopanib_PDGFRB	3.05
MPNSTAS10	Network	sorafenib_PDGFRB	3.05
MPNSTAS10	Network	sunitinib_PDGFRB	3.05
MPNSTAS10	Network	doxycycline_MMP1	3.33
MPNSTAS10	Network	pazopanib_FLT1	3.48
MPNSTAS10	Network	sorafenib_FLT1	3.48
MPNSTAS10	Network	sunitinib_FLT1	3.48
MPNSTAS10	Network	vandetanib_FLT1	3.48
MPNSTAS10	Network	simvastatin_RHOA	3.8
MPNSTAS10	Network	pazopanib_KDR	4.11
MPNSTAS10	Network	sorafenib_KDR	4.11
MPNSTAS10	Network	sunitinib_KDR	4.11
MPNSTAS10	Network	vandetanib_KDR	4.11
MPNSTAS10	Network	drotrecogin alfa_SERPINE1	5.34
MPNSTAS10	GeneGoDrugTarget	ethosuximide_CACNA1G	3.3
MPNSTAS10	GeneGoDrugTarget	imatinib_PDGFC	3.92
MPNSTAS10	GeneGoDrugTarget	methotrexate_DHFR	6.04
MPNSTAS10	GeneGoDrugTarget	pemetrexed_DHFR	6.04
MPNSTAS10	GeneGoDrugTarget	pralatrexate_DHFR	6.04
MPNSTAS10	GeneGoDrugTarget	vorinostat_HDAC2	7.87
MPNSTAS10	GeneGoDrugTarget	doxycycline_MMP13	8.23
MPNSTAS10	GeneGoDrugTarget	ciprofloxacin_TOP2A	15.1
MPNSTAS10	GeneGoDrugTarget	daunorubicin_TOP2A	15.1
MPNSTAS10	GeneGoDrugTarget	doxorubicin_TOP2A	15.1
MPNSTAS10	GeneGoDrugTarget	epirubicin_TOP2A	15.1
MPNSTAS10	GeneGoDrugTarget	etoposide_TOP2A	15.1
MPNSTAS10	GeneGoDrugTarget	mitoxantrone_TOP2A	15.1
MPNSTAS10	GeneGoDrugTarget	teniposide_TOP2A	15.1
MPNSTAS10	GeneGoDrugTarget	valrubicin_TOP2A	15.1
MPNSTAS10	GeneGoDrugTarget	pazopanib_KDR	32
MPNSTAS10	GeneGoDrugTarget	sorafenib_KDR	32
MPNSTAS10	GeneGoDrugTarget	sunitinib_KDR	32
MPNSTAS10	GeneGoDrugTarget	vandetanib_KDR	32
MPNSTAS10	GeneGoDrugTarget	flutamide_PEG10	100
MPNSTAS10	CMAP	etoposide	1.38
MPNSTAS10	CMAP	imatinib	1.44
MPNSTAS10	CMAP	amitriptyline	1.65
MPNSTAS10	CMAP	disulfiram	2.1
MPNSTAS10	CMAP	lomustine	4.22
MPNSTAS10	CMAP	thioridazine	4.7
MPNSTAS10	CMAP	vorinostat	4.7
MPNSTAS10	BioMarkerSensitive	teniposide	15.1
MPNSTAS10	BioMarkerResistant	capecitabine	16.4
MPNSTAS10	BioMarkerResistant	fluorouracil	16.4
MPNSTAS13	Summary	lansoprazole	1.43
MPNSTAS13	Summary	sunitinib	1.79
MPNSTAS13	Summary	lomustine	2.35
MPNSTAS13	Summary	pamidronate	2.64
MPNSTAS13	Summary	zoledronic acid	2.64
MPNSTAS13	Summary	amiodarone	3.33
MPNSTAS13	Summary	celecoxib	3.94
MPNSTAS13	Summary	sorafenib	5.09
MPNSTAS13	Summary	caffeine	6.06
MPNSTAS13	Summary	flutamide	6.61
MPNSTAS13	Summary	vorinostat	8.09
MPNSTAS13	Summary	brompheniramine	10
MPNSTAS13	Summary	carbinoxamine	10
MPNSTAS13	Summary	cetirizine	10
MPNSTAS13	Summary	ciprofloxacin	10
MPNSTAS13	Summary	clemastine	10
MPNSTAS13	Summary	cyproheptadine	10
MPNSTAS13	Summary	daunorubicin	10
MPNSTAS13	Summary	epirubicin	10
MPNSTAS13	Summary	mitoxantrone	10
MPNSTAS13	Summary	trazodone	10
MPNSTAS13	Summary	valrubicin	10
MPNSTAS13	Summary	doxorubicin	11.5
MPNSTAS13	Summary	etoposide	12.2
MPNSTAS13	Summary	teniposide	20
MPNSTAS13	PGSEA	doxorubicin	1.52
MPNSTAS13	Network	caffeine_ADORA2B	1.69
MPNSTAS13	Network	caffeine_ADORA1	1.75
MPNSTAS13	Network	sorafenib_RET	1.79
MPNSTAS13	Network	sunitinib_RET	1.79
MPNSTAS13	Network	vorinostat_HDAC2	2.71
MPNSTAS13	Network	celecoxib_PDPK1	3.94
MPNSTAS13	GeneGoDrugTarget	caffeine_ADORA2B	2.62
MPNSTAS13	GeneGoDrugTarget	pamidronate_FDPS	2.64
MPNSTAS13	GeneGoDrugTarget	zoledronic acid_FDPS	2.64
MPNSTAS13	GeneGoDrugTarget	sorafenib_BRAF	3.3
MPNSTAS13	GeneGoDrugTarget	amiodarone_KCNJ8	3.33
MPNSTAS13	GeneGoDrugTarget	vorinostat_HDAC2	5.38
MPNSTAS13	GeneGoDrugTarget	flutamide_PEG10	6.61
MPNSTAS13	GeneGoDrugTarget	brompheniramine_HRH1	11.2
MPNSTAS13	GeneGoDrugTarget	carbinoxamine_HRH1	11.2
MPNSTAS13	GeneGoDrugTarget	cetirizine_HRH1	11.2
MPNSTAS13	GeneGoDrugTarget	clemastine_HRH1	11.2
MPNSTAS13	GeneGoDrugTarget	cyproheptadine_HRH1	11.2
MPNSTAS13	GeneGoDrugTarget	trazodone_HRH1	11.2
MPNSTAS13	GeneGoDrugTarget	ciprofloxacin_TOP2A	12.3
MPNSTAS13	GeneGoDrugTarget	daunorubicin_TOP2A	12.3
MPNSTAS13	GeneGoDrugTarget	doxorubicin_TOP2A	12.3
MPNSTAS13	GeneGoDrugTarget	epirubicin_TOP2A	12.3
MPNSTAS13	GeneGoDrugTarget	etoposide_TOP2A	12.3
MPNSTAS13	GeneGoDrugTarget	mitoxantrone_TOP2A	12.3
MPNSTAS13	GeneGoDrugTarget	teniposide_TOP2A	12.3
MPNSTAS13	GeneGoDrugTarget	valrubicin_TOP2A	12.3
MPNSTAS13	CMAP	lansoprazole	1.43
MPNSTAS13	CMAP	etoposide	2.21
MPNSTAS13	CMAP	lomustine	2.35
MPNSTAS13	BioMarkerSensitive	teniposide	12.3
MPNSTAS13	BioMarkerResistant	fluorouracil	10.6
MPNSTAS15	Summary	piperazine	1.39
MPNSTAS15	Summary	thiotepa	1.39
MPNSTAS15	Summary	fluphenazine	1.92
MPNSTAS15	Summary	guanethidine	1.96
MPNSTAS15	Summary	phentolamine	1.96
MPNSTAS15	Summary	yohimbine	1.96
MPNSTAS15	Summary	disulfiram	2.13
MPNSTAS15	Summary	clozapine	2.42
MPNSTAS15	Summary	drotrecogin alfa	2.42
MPNSTAS15	Summary	caffeine	2.99
MPNSTAS15	Summary	plerixafor	3.26
MPNSTAS15	Summary	doxycycline	3.28
MPNSTAS15	Summary	trazodone	4.05
MPNSTAS15	Summary	dasatinib	4.31
MPNSTAS15	Summary	imatinib	4.49
MPNSTAS15	Summary	lomustine	4.7
MPNSTAS15	Summary	thioridazine	4.7
MPNSTAS15	Summary	methotrexate	8.04
MPNSTAS15	Summary	pemetrexed	8.04
MPNSTAS15	Summary	pralatrexate	8.04
MPNSTAS15	Summary	ciprofloxacin	9.96
MPNSTAS15	Summary	daunorubicin	9.96
MPNSTAS15	Summary	epirubicin	9.96
MPNSTAS15	Summary	mitoxantrone	9.96
MPNSTAS15	Summary	valrubicin	9.96
MPNSTAS15	Summary	pazopanib	10
MPNSTAS15	Summary	sorafenib	10
MPNSTAS15	Summary	vandetanib	10
MPNSTAS15	Summary	doxorubicin	11.5
MPNSTAS15	Summary	etoposide	11.7
MPNSTAS15	Summary	flutamide	11.8
MPNSTAS15	Summary	sunitinib	12.8
MPNSTAS15	Summary	vorinostat	16.8
MPNSTAS15	Summary	teniposide	19.9
MPNSTAS15	PGSEA	piperazine	1.39
MPNSTAS15	PGSEA	thiotepa	1.39
MPNSTAS15	PGSEA	doxorubicin	1.52
MPNSTAS15	Network	caffeine_ADORA1	1.37
MPNSTAS15	Network	caffeine_ADORA2B	1.62
MPNSTAS15	Network	flutamide_PEG10	1.78
MPNSTAS15	Network	fluphenazine_HTR1B	1.92
MPNSTAS15	Network	guanethidine_ADRA2A	1.96
MPNSTAS15	Network	phentolamine_ADRA2A	1.96
MPNSTAS15	Network	trazodone_ADRA2A	1.96
MPNSTAS15	Network	yohimbine_ADRA2A	1.96
MPNSTAS15	Network	trazodone_HTR1A	2.08
MPNSTAS15	Network	vorinostat_HDAC2	2.08
MPNSTAS15	Network	clozapine_DRD3	2.42
MPNSTAS15	Network	drotrecogin alfa_SERPINE1	2.42
MPNSTAS15	Network	sunitinib_CSF1R	2.8
MPNSTAS15	Network	plerixafor_CXCR4	3.26
MPNSTAS15	Network	doxycycline_IL1A	3.28
MPNSTAS15	Network	dasatinib_SRC	4.31
MPNSTAS15	GeneGoDrugTarget	imatinib_PDGFC	4.49
MPNSTAS15	GeneGoDrugTarget	methotrexate_DHFR	8.04
MPNSTAS15	GeneGoDrugTarget	pemetrexed_DHFR	8.04
MPNSTAS15	GeneGoDrugTarget	pralatrexate_DHFR	8.04
MPNSTAS15	GeneGoDrugTarget	ciprofloxacin_TOP2A	9.96
MPNSTAS15	GeneGoDrugTarget	daunorubicin_TOP2A	9.96
MPNSTAS15	GeneGoDrugTarget	doxorubicin_TOP2A	9.96
MPNSTAS15	GeneGoDrugTarget	epirubicin_TOP2A	9.96
MPNSTAS15	GeneGoDrugTarget	etoposide_TOP2A	9.96
MPNSTAS15	GeneGoDrugTarget	mitoxantrone_TOP2A	9.96
MPNSTAS15	GeneGoDrugTarget	teniposide_TOP2A	9.96
MPNSTAS15	GeneGoDrugTarget	valrubicin_TOP2A	9.96
MPNSTAS15	GeneGoDrugTarget	vorinostat_HDAC2	10
MPNSTAS15	GeneGoDrugTarget	pazopanib_KDR	28.7
MPNSTAS15	GeneGoDrugTarget	sorafenib_KDR	28.7
MPNSTAS15	GeneGoDrugTarget	sunitinib_KDR	28.7
MPNSTAS15	GeneGoDrugTarget	vandetanib_KDR	28.7
MPNSTAS15	GeneGoDrugTarget	flutamide_PEG10	100
MPNSTAS15	CMAP	amitriptyline	-
MPNSTAS15	CMAP	etoposide	1.78
MPNSTAS15	CMAP	disulfiram	2.13
MPNSTAS15	CMAP	lomustine	4.7
MPNSTAS15	CMAP	thioridazine	4.7
MPNSTAS15	CMAP	vorinostat	4.7
MPNSTAS15	BioMarkerSensitive	teniposide	9.96
MPNSTAS15	BioMarkerResistant	fluorouracil	15.7
MPNSTAS37	Summary	naproxen	1.34
MPNSTAS37	Summary	amitriptyline	1.35
MPNSTAS37	Summary	brinzolamide	1.43
MPNSTAS37	Summary	lomustine	1.43
MPNSTAS37	Summary	trazodone	1.51
MPNSTAS37	Summary	iloprost	1.58
MPNSTAS37	Summary	fludrocortisone	1.62
MPNSTAS37	Summary	guanethidine	1.77
MPNSTAS37	Summary	yohimbine	1.77
MPNSTAS37	Summary	bumetanide	2.04
MPNSTAS37	Summary	estradiol	2.19
MPNSTAS37	Summary	finasteride	2.65
MPNSTAS37	Summary	acarbose	3.05
MPNSTAS37	Summary	ethosuximide	3.27
MPNSTAS37	Summary	plerixafor	3.45
MPNSTAS37	Summary	fulvestrant	3.93
MPNSTAS37	Summary	raloxifene	3.93
MPNSTAS37	Summary	tamoxifen	3.93
MPNSTAS37	Summary	imatinib	4.12
MPNSTAS37	Summary	nilotinib	4.12
MPNSTAS37	Summary	pazopanib	4.12
MPNSTAS37	Summary	abciximab	4.42
MPNSTAS37	Summary	ciprofloxacin	4.53
MPNSTAS37	Summary	daunorubicin	4.53
MPNSTAS37	Summary	epirubicin	4.53
MPNSTAS37	Summary	etoposide	4.53
MPNSTAS37	Summary	mitoxantrone	4.53
MPNSTAS37	Summary	valrubicin	4.53
MPNSTAS37	Summary	drotrecogin alfa	4.6
MPNSTAS37	Summary	fluticasone	4.63
MPNSTAS37	Summary	cetuximab	4.93
MPNSTAS37	Summary	erlotinib	4.93
MPNSTAS37	Summary	gefitinib	4.93
MPNSTAS37	Summary	lapatinib	4.93
MPNSTAS37	Summary	panitumumab	4.93
MPNSTAS37	Summary	vandetanib	4.93
MPNSTAS37	Summary	doxorubicin	6.38
MPNSTAS37	Summary	sorafenib	7.29
MPNSTAS37	Summary	sunitinib	7.29
MPNSTAS37	Summary	teniposide	9.07
MPNSTAS37	Summary	flutamide	10
MPNSTAS37	Summary	minocycline	10
MPNSTAS37	Summary	dasatinib	10.4
MPNSTAS37	Summary	vorinostat	11.4
MPNSTAS37	Summary	pravastatin	13.6
MPNSTAS37	Summary	doxycycline	20
MPNSTAS37	PGSEA	doxorubicin	1.85
MPNSTAS37	Network	trazodone_HTR1A	1.51
MPNSTAS37	Network	guanethidine_ADRA2B	1.77
MPNSTAS37	Network	yohimbine_ADRA2B	1.77
MPNSTAS37	Network	vorinostat_HDAC2	2.11
MPNSTAS37	Network	sorafenib_RET	3.16
MPNSTAS37	Network	sunitinib_RET	3.16
MPNSTAS37	Network	plerixafor_CXCR4	3.45
MPNSTAS37	Network	pravastatin_MMP14	3.59
MPNSTAS37	Network	fulvestrant_ESR2	3.93
MPNSTAS37	Network	raloxifene_ESR2	3.93
MPNSTAS37	Network	tamoxifen_ESR2	3.93
MPNSTAS37	Network	vorinostat_HDAC4	4.04
MPNSTAS37	Network	dasatinib_KIT	4.12
MPNSTAS37	Network	imatinib_KIT	4.12
MPNSTAS37	Network	nilotinib_KIT	4.12
MPNSTAS37	Network	pazopanib_KIT	4.12
MPNSTAS37	Network	sorafenib_KIT	4.12
MPNSTAS37	Network	sunitinib_KIT	4.12
MPNSTAS37	Network	abciximab_ITGB3	4.42
MPNSTAS37	Network	drotrecogin alfa_SERPINE1	4.6
MPNSTAS37	Network	fluticasone_PGR	4.63
MPNSTAS37	Network	cetuximab_EGFR	4.93
MPNSTAS37	Network	erlotinib_EGFR	4.93
MPNSTAS37	Network	gefitinib_EGFR	4.93
MPNSTAS37	Network	lapatinib_EGFR	4.93
MPNSTAS37	Network	panitumumab_EGFR	4.93
MPNSTAS37	Network	vandetanib_EGFR	4.93
MPNSTAS37	Network	vorinostat_HDAC3	5.24
MPNSTAS37	Network	dasatinib_SRC	6.3
MPNSTAS37	GeneGoDrugTarget	acarbose_GAA	3.05
MPNSTAS37	GeneGoDrugTarget	ethosuximide_CACNA1G	3.27
MPNSTAS37	GeneGoDrugTarget	ciprofloxacin_TOP2A	4.53
MPNSTAS37	GeneGoDrugTarget	daunorubicin_TOP2A	4.53
MPNSTAS37	GeneGoDrugTarget	doxorubicin_TOP2A	4.53
MPNSTAS37	GeneGoDrugTarget	epirubicin_TOP2A	4.53
MPNSTAS37	GeneGoDrugTarget	etoposide_TOP2A	4.53
MPNSTAS37	GeneGoDrugTarget	mitoxantrone_TOP2A	4.53
MPNSTAS37	GeneGoDrugTarget	teniposide_TOP2A	4.53
MPNSTAS37	GeneGoDrugTarget	valrubicin_TOP2A	4.53
MPNSTAS37	GeneGoDrugTarget	flutamide_PEG10	32.8
MPNSTAS37	GeneGoDrugTarget	doxycycline_MMP13	82.7
MPNSTAS37	GeneGoDrugTarget	doxycycline_MMP9	100
MPNSTAS37	GeneGoDrugTarget	minocycline_MMP9	100
MPNSTAS37	GeneGoDrugTarget	pravastatin_MMP9	100
MPNSTAS37	CMap	naproxen	1.34
MPNSTAS37	CMap	amitriptyline	1.35
MPNSTAS37	CMap	brinzolamide	1.43
MPNSTAS37	CMap	lomustine	1.43
MPNSTAS37	CMap	iloprost	1.58
MPNSTAS37	CMap	fludrocortisone	1.62
MPNSTAS37	CMap	bumetanide	2.04
MPNSTAS37	CMap	estradiol	2.19
MPNSTAS37	CMap	finasteride	2.65
MPNSTAS37	BioMarkerSensitive	teniposide	4.53
MPNSTAS42	Summary	dorzolamide	2.68
MPNSTAS42	Summary	vinblastine	2.9
MPNSTAS42	Summary	thioguanine	2.98
MPNSTAS42	Summary	vorinostat	3.11
MPNSTAS42	Summary	bevacizumab	3.35
MPNSTAS42	Summary	cimetidine	3.35
MPNSTAS42	Summary	lenalidomide	3.35
MPNSTAS42	Summary	thalidomide	3.35
MPNSTAS42	Summary	imatinib	4.95
MPNSTAS42	Summary	pazopanib	5.63
MPNSTAS42	Summary	sunitinib	5.63
MPNSTAS42	Summary	vandetanib	5.63
MPNSTAS42	Summary	sorafenib	8.97
MPNSTAS42	Summary	minocycline	10
MPNSTAS42	Summary	pravastatin	13.7
MPNSTAS42	Summary	doxycycline	22.1
MPNSTAS42	Summary	octreotide	22.2
MPNSTAS42	Network	imatinib_PDGFC	1.31
MPNSTAS42	Network	doxycycline_MMP13	2.07
MPNSTAS42	Network	octreotide_SSTR5	2.17
MPNSTAS42	Network	vorinostat_HDAC7	3.11
MPNSTAS42	Network	bevacizumab_VEGFA	3.35
MPNSTAS42	Network	cimetidine_VEGFA	3.35
MPNSTAS42	Network	lenalidomide_VEGFA	3.35
MPNSTAS42	Network	thalidomide_VEGFA	3.35
MPNSTAS42	Network	pravastatin_MMP14	3.67
MPNSTAS42	GeneGoDrugTarget	dorzolamide_CA2	2.68
MPNSTAS42	GeneGoDrugTarget	thioguanine_HPRT1	2.98
MPNSTAS42	GeneGoDrugTarget	sorafenib_BRAF	3.35
MPNSTAS42	GeneGoDrugTarget	imatinib_PDGFC	3.64
MPNSTAS42	GeneGoDrugTarget	pazopanib_FLT1	5.63
MPNSTAS42	GeneGoDrugTarget	sorafenib_FLT1	5.63
MPNSTAS42	GeneGoDrugTarget	sunitinib_FLT1	5.63
MPNSTAS42	GeneGoDrugTarget	vandetanib_FLT1	5.63
MPNSTAS42	GeneGoDrugTarget	octreotide_SSTR2	23.7
MPNSTAS42	GeneGoDrugTarget	doxycycline_MMP13	100
MPNSTAS42	GeneGoDrugTarget	doxycycline_MMP9	100
MPNSTAS42	GeneGoDrugTarget	minocycline_MMP9	100
MPNSTAS42	GeneGoDrugTarget	pravastatin_MMP9	100
MPNSTAS42	CMap	vinblastine	2.9
MPNSTAS42	BioMarkerSensitive	octreotide	23.7
MPNSTAS45	Summary	cyclosporin	1.35
MPNSTAS45	Summary	tacrolimus	1.35
MPNSTAS45	Summary	disulfiram	1.55
MPNSTAS45	Summary	alfuzosin	1.65
MPNSTAS45	Summary	doxazosin	1.65
MPNSTAS45	Summary	guanethidine	1.65
MPNSTAS45	Summary	thioridazine	1.65
MPNSTAS45	Summary	trazodone	1.65
MPNSTAS45	Summary	carmustine	2.56
MPNSTAS45	Summary	sunitinib	3.15
MPNSTAS45	Summary	simvastatin	3.52
MPNSTAS45	Summary	abciximab	3.79
MPNSTAS45	Summary	lomustine	3.8
MPNSTAS45	Summary	bortezomib	3.98
MPNSTAS45	Summary	romidepsin	4.13
MPNSTAS45	Summary	sorafenib	4.26
MPNSTAS45	Summary	ethosuximide	4.52
MPNSTAS45	Summary	drotrecogin alfa	5.03
MPNSTAS45	Summary	thioguanine	5.03
MPNSTAS45	Summary	flutamide	7.27
MPNSTAS45	Summary	minocycline	7.45
MPNSTAS45	Summary	dasatinib	8.73
MPNSTAS45	Summary	ciprofloxacin	10
MPNSTAS45	Summary	mitoxantrone	10
MPNSTAS45	Summary	pravastatin	10.8
MPNSTAS45	Summary	daunorubicin	12.2
MPNSTAS45	Summary	epirubicin	12.2
MPNSTAS45	Summary	valrubicin	12.2
MPNSTAS45	Summary	doxycycline	12.9
MPNSTAS45	Summary	etoposide	14.2
MPNSTAS45	Summary	doxorubicin	14.3
MPNSTAS45	Summary	vorinostat	17.2
MPNSTAS45	Summary	octreotide	22
MPNSTAS45	Summary	teniposide	22.2
MPNSTAS45	PGSEA	thioguanine	1.38
MPNSTAS45	PGSEA	doxorubicin	2.08
MPNSTAS45	PGSEA	carmustine	2.56
MPNSTAS45	Network	cyclosporin_PPP3CA	1.35
MPNSTAS45	Network	tacrolimus_PPP3CA	1.35
MPNSTAS45	Network	alfuzosin_ADRA1A	1.65
MPNSTAS45	Network	doxazosin_ADRA1A	1.65
MPNSTAS45	Network	guanethidine_ADRA1A	1.65
MPNSTAS45	Network	thioridazine_ADRA1A	1.65
MPNSTAS45	Network	trazodone_ADRA1A	1.65
MPNSTAS45	Network	octreotide_SSTR5	2.01
MPNSTAS45	Network	daunorubicin_TOP2B	2.19
MPNSTAS45	Network	doxorubicin_TOP2B	2.19
MPNSTAS45	Network	epirubicin_TOP2B	2.19
MPNSTAS45	Network	etoposide_TOP2B	2.19
MPNSTAS45	Network	teniposide_TOP2B	2.19
MPNSTAS45	Network	valrubicin_TOP2B	2.19
MPNSTAS45	Network	vorinostat_HDAC2	2.55
MPNSTAS45	Network	doxycycline_MMP3	2.69
MPNSTAS45	Network	doxycycline_MMP13	2.8
MPNSTAS45	Network	sunitinib_CSF1R	3.15
MPNSTAS45	Network	pravastatin_MMP14	3.33
MPNSTAS45	Network	simvastatin_RHOA	3.52
MPNSTAS45	Network	dasatinib_LCK	3.54
MPNSTAS45	Network	abciximab_ITGB3	3.79
MPNSTAS45	Network	bortezomib_AKT1	3.98
MPNSTAS45	Network	romidepsin_HDAC1	4.13
MPNSTAS45	Network	vorinostat_HDAC1	4.13
MPNSTAS45	Network	sorafenib_RAF1	4.26
MPNSTAS45	Network	drotrecogin alfa_SERPINE1	5.03
MPNSTAS45	Network	dasatinib_SRC	5.19
MPNSTAS45	Network	vorinostat_HDAC3	5.84
MPNSTAS45	GeneGoDrugTarget	thioguanine_PPAT	3.65
MPNSTAS45	GeneGoDrugTarget	ethosuximide_CACNA1G	4.52
MPNSTAS45	GeneGoDrugTarget	flutamide_PEG10	7.27
MPNSTAS45	GeneGoDrugTarget	doxycycline_MMP9	7.45
MPNSTAS45	GeneGoDrugTarget	minocycline_MMP9	7.45
MPNSTAS45	GeneGoDrugTarget	pravastatin_MMP9	7.45
MPNSTAS45	GeneGoDrugTarget	octreotide_SSTR2	12.5
MPNSTAS45	GeneGoDrugTarget	ciprofloxacin_TOP2A	20.2
MPNSTAS45	GeneGoDrugTarget	daunorubicin_TOP2A	20.2
MPNSTAS45	GeneGoDrugTarget	doxorubicin_TOP2A	20.2
MPNSTAS45	GeneGoDrugTarget	epirubicin_TOP2A	20.2
MPNSTAS45	GeneGoDrugTarget	etoposide_TOP2A	20.2
MPNSTAS45	GeneGoDrugTarget	mitoxantrone_TOP2A	20.2
MPNSTAS45	GeneGoDrugTarget	teniposide_TOP2A	20.2
MPNSTAS45	GeneGoDrugTarget	valrubicin_TOP2A	20.2
MPNSTAS45	CMap	disulfiram	1.55
MPNSTAS45	CMap	etoposide	1.98
MPNSTAS45	CMap	lomustine	3.8
MPNSTAS45	CMap	vorinostat	4.7
MPNSTAS45	BioMarkerSensitive	octreotide	12.5
MPNSTAS45	BioMarkerSensitive	teniposide	20.2
MPNSTAS45	BioMarkerResistant	capecitabine	3.33
MPNSTAS45	BioMarkerResistant	fluorouracil	3.33
MS_NF_135T	Summary	dasatinib	32.08
MS_NF_135T	Summary	sorafenib	23.84
MS_NF_135T	Summary	pazopanib	18.37
MS_NF_135T	Summary	sunitinib	18.37
MS_NF_135T	Summary	vorinostat	17.47
MS_NF_135T	Summary	amiloride	16.15
MS_NF_135T	Summary	clozapine	16.07
MS_NF_135T	Summary	octreotide	14.49
MS_NF_135T	Summary	imatinib	14.42
MS_NF_135T	Summary	nilotinib	14.42
MS_NF_135T	Summary	finasteride	11.9
MS_NF_135T	Summary	bortezomib	11.75
MS_NF_135T	Summary	biperiden	10
MS_NF_135T	Summary	carbinoxamine	10
MS_NF_135T	Summary	flavoxate	10
MS_NF_135T	PGSEA	daunorubicin	5.55
MS_NF_135T	PGSEA	cisplatin	2.8
MS_NF_135T	Network	dasatinib_EPHA2	32.08
MS_NF_135T	Network	dasatinib_KIT	32.08
MS_NF_135T	Network	sorafenib_KIT	23.84
MS_NF_135T	Network	pazopanib_KIT	18.37
MS_NF_135T	Network	sunitinib_KIT	18.37
MS_NF_135T	Network	amiloride_SCNN1A	16.15
MS_NF_135T	Network	amiloride_SCNN1G	16.15
MS_NF_135T	Network	clozapine_CHRM1	16.07
MS_NF_135T	Network	octreotide_SSTR1	14.49
MS_NF_135T	Network	octreotide_SSTR2	14.49
MS_NF_135T	Network	imatinib_KIT	14.42
MS_NF_135T	Network	nilotinib_KIT	14.42
MS_NF_135T	Network	finasteride_SRD5A1	11.9
MS_NF_135T	Network	biperiden_CHRM1	10
MS_NF_135T	Network	carbinoxamine_CHRM1	10
MS_NF_135T	Network	flavoxate_CHRM1	10
MS_NF_135T	Network	pamidronate_FDPS	10
MS_NF_135T	Network	zoledronic acid_FDPS	10
MS_NF_135T	Network	tamoxifen_ABCB1	8.01
MS_NF_135T	Network	amiodarone_KCNJ8	5.64
MS_NF_135T	Network	daunorubicin_ABCB1	5.55
MS_NF_135T	Network	dutasteride_SRD5A1	4.71
MS_NF_135T	Network	dorzolamide_CA2	3.83
MS_NF_135T	Network	doxorubicin_ABCB1	3.48
MS_NF_135T	Network	caffeine_ADORA1	3.37
MS_NF_135T	Network	azacitidine_DNMT1	2.93
MS_NF_135T	Network	decitabine_DNMT1	2.93
MS_NF_135T	GeneGoDrugTarget	dasatinib_EPHA2	32.08
MS_NF_135T	GeneGoDrugTarget	dasatinib_KIT	32.08
MS_NF_135T	GeneGoDrugTarget	dasatinib_LCK	32.08
MS_NF_135T	GeneGoDrugTarget	dasatinib_SRC	32.08
MS_NF_135T	GeneGoDrugTarget	sorafenib_KDR	23.84
MS_NF_135T	GeneGoDrugTarget	sorafenib_KIT	23.84
MS_NF_135T	GeneGoDrugTarget	sorafenib_RAF1	23.84
MS_NF_135T	GeneGoDrugTarget	pazopanib_KDR	18.37
MS_NF_135T	GeneGoDrugTarget	pazopanib_KIT	18.37
MS_NF_135T	GeneGoDrugTarget	sunitinib_KDR	18.37
MS_NF_135T	GeneGoDrugTarget	sunitinib_KIT	18.37
MS_NF_135T	GeneGoDrugTarget	vorinostat_HDAC1	17.47
MS_NF_135T	GeneGoDrugTarget	vorinostat_HDAC6	17.47
MS_NF_135T	GeneGoDrugTarget	vorinostat_HDAC7	17.47
MS_NF_135T	GeneGoDrugTarget	clozapine_DRD2	16.07
MS_NF_135T	GeneGoDrugTarget	clozapine_DRD3	16.07
MS_NF_135T	GeneGoDrugTarget	octreotide_SSTR5	14.49
MS_NF_135T	GeneGoDrugTarget	imatinib_KIT	14.42
MS_NF_135T	GeneGoDrugTarget	nilotinib_KIT	14.42
MS_NF_135T	GeneGoDrugTarget	finasteride_AR	11.9
MS_NF_135T	GeneGoDrugTarget	bortezomib_AKT1	11.75
MS_NF_135T	GeneGoDrugTarget	bortezomib_NFKB1	11.75
MS_NF_135T	GeneGoDrugTarget	tamoxifen_ESR1	8.01
MS_NF_135T	GeneGoDrugTarget	pravastatin_MMP9	7.25
MS_NF_135T	GeneGoDrugTarget	pravastatin_MMP14	7.25
MS_NF_135T	GeneGoDrugTarget	bicalutamide_AR	7.19
MS_NF_135T	GeneGoDrugTarget	flutamide_AR	7.19
MS_NF_135T	GeneGoDrugTarget	fulvestrant_AR	7.19
MS_NF_135T	GeneGoDrugTarget	nilutamide_AR	7.19
MS_NF_135T	GeneGoDrugTarget	valproic acid_HDAC6	7.05
MS_NF_135T	GeneGoDrugTarget	romidepsin_HDAC1	6.39
MS_NF_135T	GeneGoDrugTarget	thalidomide_NFKB1	5.46
MS_NF_135T	GeneGoDrugTarget	carbidopa_DDC	5.42
MS_NF_135T	GeneGoDrugTarget	megestrol_ESR1	4.53
MS_NF_135T	GeneGoDrugTarget	raloxifene_ESR1	4.53
MS_NF_135T	GeneGoDrugTarget	toremifene_ESR1	4.53
MS_NF_135T	GeneGoDrugTarget	abciximab_ITGB3	4.19
MS_NF_135T	GeneGoDrugTarget	doxycycline_MMP9	4.18
MS_NF_135T	GeneGoDrugTarget	minocycline_MMP9	4.18
MS_NF_135T	GeneGoDrugTarget	vandetanib_KDR	3.95
MS_NF_135T	GeneGoDrugTarget	oxaliplatin_BCL2L1	3.12
MS_NF_135T	GeneGoDrugTarget	betaxolol_ADRB2	2.97
MS_NF_135T	GeneGoDrugTarget	chlorpromazine_DRD2	2.38
MS_NF_135T	GeneGoDrugTarget	droperidol_DRD2	2.38
MS_NF_135T	GeneGoDrugTarget	prochlorperazine_DRD2	2.38
MS_NF_135T	GeneGoDrugTarget	simvastatin_IGF1	2.38
MS_NF_135T	GeneGoDrugTarget	thioridazine_DRD2	2.38
MS_NF_135T	BioMarkerResistant	docetaxel_ABCB1	3.48
MS_NF_135T	BioMarkerResistant	vinorelbine_ABCB1	3.48
MS_NF_142T	Summary	fluticasone	10
MS_NF_142T	Summary	medroxyprogesterone	10
MS_NF_142T	Summary	sorafenib	10
MS_NF_142T	Summary	sunitinib	10
MS_NF_142T	Summary	tamoxifen	9.77
MS_NF_142T	Summary	pravastatin	9.35
MS_NF_142T	Summary	trazodone	6.26
MS_NF_142T	Summary	daunorubicin	6.13
MS_NF_142T	Summary	dasatinib	4.88
MS_NF_142T	Summary	vorinostat	4.82
MS_NF_142T	Summary	fulvestrant	3.64
MS_NF_142T	Summary	raloxifene	3.64
MS_NF_142T	Summary	clozapine	3.4
MS_NF_142T	Summary	cyclobenzaprine	3.4
MS_NF_142T	Summary	cyproheptadine	3.4
MS_NF_142T	Network	doxorubicin_ABCB1	12.56
MS_NF_142T	Network	fluticasone_PGR	10
MS_NF_142T	Network	sorafenib_FLT3	10
MS_NF_142T	Network	sunitinib_FLT3	10
MS_NF_142T	Network	tamoxifen_ESR2	9.77
MS_NF_142T	Network	tamoxifen_ABCB1	9.77
MS_NF_142T	Network	pravastatin_HMGCR	9.35
MS_NF_142T	Network	trazodone_HTR2A	6.26
MS_NF_142T	Network	daunorubicin_ABCB1	6.13
MS_NF_142T	Network	dasatinib_EPHA2	4.88
MS_NF_142T	Network	fulvestrant_ESR2	3.64
MS_NF_142T	Network	raloxifene_ESR2	3.64
MS_NF_142T	Network	clozapine_HTR2A	3.4
MS_NF_142T	Network	cyclobenzaprine_HTR2A	3.4
MS_NF_142T	Network	cyproheptadine_HTR2A	3.4
MS_NF_142T	Network	thioridazine_HTR2A	3.4
MS_NF_142T	Network	atorvastatin_HMGCR	2.97
MS_NF_142T	Network	doxycycline_MMP3	2.97
MS_NF_142T	Network	lovastatin_HMGCR	2.97
MS_NF_142T	Network	simvastatin_HMGCR	2.97
MS_NF_142T	Network	leflunomide_DHODH	2.87
MS_NF_142T	GeneGoDrugTarget	pravastatin_MMP14	9.35
MS_NF_142T	GeneGoDrugTarget	pravastatin_TIMP2	9.35
MS_NF_142T	GeneGoDrugTarget	trazodone_ADRA2A	6.26
MS_NF_142T	GeneGoDrugTarget	vorinostat_HDAC1	4.82
MS_NF_142T	GeneGoDrugTarget	vorinostat_HDAC2	4.82
MS_NF_142T	GeneGoDrugTarget	guanethidine_ADRA2A	2.86
MS_NF_142T	GeneGoDrugTarget	phentolamine_ADRA2A	2.86
MS_NF_142T	GeneGoDrugTarget	yohimbine_ADRA2A	2.86
MS_NF_142T	GeneGoDrugTarget	romidepsin_HDAC1	2.41
MS_NF_142T	CMap	biperiden	3.14
MS_NF_142T	CMap	fludrocortisone	2.72
MS_NF_142T	CMap	naproxen	2.54
MS_NF_142T	CMap	diphenhydramine	2.37
MS_NF_142T	CMap	gentamicin	2.32
MS_NF_142T	BioMarkerSensitive	medroxyprogesterone_PGR	10
MS_NF_142T	BioMarkerResistant	doxorubicin_AKR1C2	12.56
MS_NF_142T	BioMarkerResistant	docetaxel_ABCB1	6.13
MS_NF_142T	BioMarkerResistant	vinorelbine_ABCB1	6.13
MS_NF_153T	Summary	dasatinib	10
MS_NF_153T	Summary	imatinib	10
MS_NF_153T	Summary	nilotinib	10
MS_NF_153T	Summary	pamidronate	10
MS_NF_153T	Summary	pazopanib	10
MS_NF_153T	Summary	sorafenib	10
MS_NF_153T	Summary	sunitinib	10
MS_NF_153T	Summary	zoledronic acid	10
MS_NF_153T	Summary	amiloride	8.28
MS_NF_153T	Summary	thioguanine	5.25
MS_NF_153T	Summary	amiodarone	4.91
MS_NF_153T	Summary	cetuximab	4.84
MS_NF_153T	Summary	erlotinib	4.84
MS_NF_153T	Summary	gefitinib	4.84
MS_NF_153T	Summary	lapatinib	4.84
MS_NF_153T	Network	dasatinib_KIT	10
MS_NF_153T	Network	imatinib_KIT	10
MS_NF_153T	Network	nilotinib_KIT	10
MS_NF_153T	Network	pamidronate_FDPS	10
MS_NF_153T	Network	pazopanib_KIT	10
MS_NF_153T	Network	sorafenib_KIT	10
MS_NF_153T	Network	sunitinib_KIT	10
MS_NF_153T	Network	zoledronic acid_FDPS	10
MS_NF_153T	Network	amiloride_SCNN1B	8.28
MS_NF_153T	Network	thioguanine_IMPDH1	5.25
MS_NF_153T	Network	amiodarone_KCNJ8	4.91
MS_NF_153T	Network	irinotecan_TOP1	4.36
MS_NF_153T	Network	topotecan_TOP1	4.36
MS_NF_153T	Network	methotrexate_DHFR	3.68
MS_NF_153T	Network	pemetrexed_DHFR	3.68
MS_NF_153T	Network	pralatrexate_DHFR	3.68
MS_NF_153T	Network	colchicine_TUBB2A	3.62
MS_NF_153T	Network	eribulin_TUBB2A	3.62
MS_NF_153T	Network	ixabepilone_TUBB2A	3.62
MS_NF_153T	Network	paclitaxel_TUBB2A	3.62
MS_NF_153T	Network	paclitaxel albumin-bound_TUBB2A	3.62
MS_NF_153T	Network	vinblastine_TUBB2A	3.62
MS_NF_153T	Network	vinorelbine_TUBB2A	3.62
MS_NF_153T	Network	denileukin diftitox_IL2RB	2.77
MS_NF_153T	GeneGoDrugTarget	cetuximab_EGFR	4.84
MS_NF_153T	GeneGoDrugTarget	erlotinib_EGFR	4.84
MS_NF_153T	GeneGoDrugTarget	gefitinib_EGFR	4.84
MS_NF_153T	GeneGoDrugTarget	lapatinib_EGFR	4.84
MS_NF_153T	GeneGoDrugTarget	panitumumab_EGFR	4.84
MS_NF_153T	GeneGoDrugTarget	vandetanib_EGFR	4.84
MS_NF_153T	GeneGoDrugTarget	bicalutamide_AR	3.48
MS_NF_153T	GeneGoDrugTarget	finasteride_AR	3.48
MS_NF_153T	GeneGoDrugTarget	flutamide_AR	3.48
MS_NF_153T	GeneGoDrugTarget	fulvestrant_AR	3.48
MS_NF_153T	GeneGoDrugTarget	nilutamide_AR	3.48
MS_NF_153T	GeneGoDrugTarget	celecoxib_PDPK1	3.05
MS_NF_153T	CMap	dapsone	2.87
MS_NF_153T	BioMarkerSensitive	gemcitabine_DCK	4.39
MS_NF_153T	BioMarkerResistant	doxorubicin_AKR1C3	10
MS_NF_153T	BioMarkerResistant	cytarabine_ADA	4.21
MS_NF_156T	Summary	sorafenib	5.28
MS_NF_156T	Summary	sunitinib	5.28
MS_NF_156T	Summary	clofarabine	3.22
MS_NF_156T	Summary	fludarabine	3.22
MS_NF_156T	Summary	vorinostat	2.67
MS_NF_156T	Summary	brompheniramine	2.58
MS_NF_156T	Summary	carbinoxamine	2.58
MS_NF_156T	Summary	cetirizine	2.58
MS_NF_156T	Summary	clemastine	2.58
MS_NF_156T	Summary	cyproheptadine	2.58
MS_NF_156T	Summary	trazodone	2.58
MS_NF_156T	Summary	bevacizumab	2.49
MS_NF_156T	Summary	caffeine	2.49
MS_NF_156T	Summary	cimetidine	2.49
MS_NF_156T	Summary	lenalidomide	2.49
MS_NF_156T	PGSEA	carmustine	2.42
MS_NF_156T	Network	sorafenib_FLT3	5.28
MS_NF_156T	Network	sunitinib_FLT3	5.28
MS_NF_156T	Network	clofarabine_POLA1	3.22
MS_NF_156T	Network	fludarabine_POLA1	3.22
MS_NF_156T	Network	vorinostat_HDAC3	2.67
MS_NF_156T	Network	brompheniramine_HRH1	2.58
MS_NF_156T	Network	carbinoxamine_HRH1	2.58
MS_NF_156T	Network	cetirizine_HRH1	2.58
MS_NF_156T	Network	clemastine_HRH1	2.58
MS_NF_156T	Network	cyproheptadine_HRH1	2.58
MS_NF_156T	Network	trazodone_HRH1	2.58
MS_NF_156T	GeneGoDrugTarget	bevacizumab_VEGFA	2.49
MS_NF_156T	GeneGoDrugTarget	caffeine_ADORA2A	2.49
MS_NF_156T	GeneGoDrugTarget	cimetidine_VEGFA	2.49
MS_NF_156T	GeneGoDrugTarget	lenalidomide_VEGFA	2.49
MS_NF_156T	GeneGoDrugTarget	thalidomide_VEGFA	2.49
MS_NF_156T	BioMarkerResistant	temozolomide_MGMT	4.15
MS_NF_34T	Summary	biperiden	3.36
MS_NF_34T	Summary	finasteride	2.64
MS_NF_34T	Summary	fludrocortisone	2.57
MS_NF_34T	Summary	gentamicin	2.52
MS_NF_34T	CMap	biperiden	3.36
MS_NF_34T	CMap	finasteride	2.64
MS_NF_34T	CMap	fludrocortisone	2.57
MS_NF_34T	CMap	gentamicin	2.52
MS_NF_37T	GeneGoDrugTarget	vorinostat_HDAC1	8.04
MS_NF_37T	GeneGoDrugTarget	vorinostat_HDAC6	8.04
MS_NF_37T	GeneGoDrugTarget	daunorubicin_TOP2A	6.3
MS_NF_37T	GeneGoDrugTarget	romidepsin_HDAC1	4.9
MS_NF_37T	GeneGoDrugTarget	bortezomib_AKT1	4.61
MS_NF_37T	GeneGoDrugTarget	vandetanib_KDR	4.42
MS_NF_37T	GeneGoDrugTarget	megestrol_ESR1	4.39
MS_NF_37T	GeneGoDrugTarget	raloxifene_ESR1	4.39
MS_NF_37T	GeneGoDrugTarget	tamoxifen_ESR1	4.39
MS_NF_37T	GeneGoDrugTarget	toremifene_ESR1	4.39
MS_NF_37T	GeneGoDrugTarget	ciprofloxacin_TOP2A	4.23
MS_NF_37T	GeneGoDrugTarget	doxorubicin_TOP2A	4.23
MS_NF_37T	GeneGoDrugTarget	epirubicin_TOP2A	4.23
MS_NF_37T	GeneGoDrugTarget	etoposide_TOP2A	4.23
MS_NF_37T	GeneGoDrugTarget	mitoxantrone_TOP2A	4.23
MS_NF_37T	GeneGoDrugTarget	teniposide_TOP2A	4.23
MS_NF_37T	GeneGoDrugTarget	valrubicin_TOP2A	4.23
MS_NF_37T	GeneGoDrugTarget	abciximab_ITGB3	3.7
MS_NF_37T	GeneGoDrugTarget	bicalutamide_AR	3.7
MS_NF_37T	GeneGoDrugTarget	flutamide_AR	3.7
MS_NF_37T	GeneGoDrugTarget	fulvestrant_AR	3.7
MS_NF_37T	GeneGoDrugTarget	nilutamide_AR	3.7
MS_NF_37T	GeneGoDrugTarget	pravastatin_MMP14	3.51
MS_NF_37T	GeneGoDrugTarget	valproic acid_HDAC6	3.14
MS_NF_37T	GeneGoDrugTarget	betaxolol_ADRB2	3.07
MS_NF_37T	GeneGoDrugTarget	denileukin diftitox_IL2RG	2.39
MS_NF_37T	CMap	estradiol	3.7
MS_NF_90T	Summary	biperiden	10
MS_NF_90T	Summary	carbinoxamine	10
MS_NF_90T	Summary	clozapine	10
MS_NF_90T	Summary	flavoxate	10
MS_NF_90T	Summary	clofarabine	6.99
MS_NF_90T	Summary	fludarabine	6.99
MS_NF_90T	Summary	cetuximab	5.05
MS_NF_90T	Summary	erlotinib	5.05
MS_NF_90T	Summary	gefitinib	5.05
MS_NF_90T	Summary	lapatinib	5.05
MS_NF_90T	Summary	panitumumab	5.05
MS_NF_90T	Summary	vandetanib	5.05
MS_NF_90T	Summary	dasatinib	5.04
MS_NF_90T	Summary	megestrol	4.37
MS_NF_90T	Summary	raloxifene	4.37
MS_NF_90T	Network	biperiden_CHRM1	10
MS_NF_90T	Network	carbinoxamine_CHRM1	10
MS_NF_90T	Network	clozapine_CHRM1	10
MS_NF_90T	Network	flavoxate_CHRM1	10
MS_NF_90T	Network	clofarabine_POLA1	6.99
MS_NF_90T	Network	fludarabine_POLA1	6.99
MS_NF_90T	GeneGoDrugTarget	cetuximab_EGFR	5.05
MS_NF_90T	GeneGoDrugTarget	erlotinib_EGFR	5.05
MS_NF_90T	GeneGoDrugTarget	gefitinib_EGFR	5.05
MS_NF_90T	GeneGoDrugTarget	lapatinib_EGFR	5.05
MS_NF_90T	GeneGoDrugTarget	panitumumab_EGFR	5.05
MS_NF_90T	GeneGoDrugTarget	vandetanib_EGFR	5.05
MS_NF_90T	GeneGoDrugTarget	dasatinib_SRC	5.04
MS_NF_90T	GeneGoDrugTarget	megestrol_ESR1	4.37
MS_NF_90T	GeneGoDrugTarget	raloxifene_ESR1	4.37
MS_NF_90T	GeneGoDrugTarget	tamoxifen_ESR1	4.37
MS_NF_90T	GeneGoDrugTarget	toremifene_ESR1	4.37
MS_NF_90T	GeneGoDrugTarget	doxycycline_IL1A	3.11
MS_NF_90T	GeneGoDrugTarget	sorafenib_BRAF	3.03
MS_NF_90T	GeneGoDrugTarget	pravastatin_MMP14	2.64
